# Supplementary material for: Conservation Analysis of B-Cell Allergen Epitopes to Predict Clinical Cross-Reactivity Between Shellfish and Inhalant Invertebrate Allergens
Source: Front Immunol. 2019 Nov 19;10:2676. doi: 10.3389/fimmu.2019.02676 (PMC6877653; doi:10.3389/fimmu.2019.02676)
Supplement: Data Sheet 1 — List of epitopes. [file Data_Sheet_1.xlsx]

## Sheet: Epitope_full
Epitope	Epitope	Epitope	Epitope	Epitope	Epitope	Epitope	Epitope	Epitope	Epitope	Epitope	Epitope	Epitope	Epitope	Epitope	Epitope	Epitope	Epitope	Related Object	Related Object	Related Object	Related Object	Related Object	Related Object	Related Object	Related Object	Related Object	Related Object	Related Object	Related Object	Related Object	Related Object	Related Object
Epitope IRI	Object Type	Description	Epitope Modified Residue(s)	Epitope Modification(s)	Starting Position	Ending Position	Non-peptidic epitope IRI	Epitope Synonyms	Antigen Name	Antigen IRI	Parent Protein	Parent Protein IRI	Organism Name	Organism IRI	Parent Organism	Parent Organism IRI	Epitope Comments	Epitope Relationship	Object Type	Description	Starting Position	Ending Position	Non-peptidic object IRI	Synonyms	Antigen Name	Antigen IRI	Parent Protein	Parent Protein IRI	Organism Name	Organism IRI	Parent Organism	Parent Organism IRI
http://www.iedb.org/epitope/842	Linear peptide	AEARAEFAERSVQKL			235	249			Lit v 1 tropomyosin	http://www.ncbi.nlm.nih.gov/protein/ACB38288.1			Litopenaeus vannamei	http://purl.obolibrary.org/obo/NCBITaxon_6689	Litopenaeus vannamei	http://purl.obolibrary.org/obo/NCBITaxon_6689	The epitope sequence is found in the cited reference: Ayuso et al., J Allergy Clin Immunol. 2010 125:1286 [PMID:20471069].
http://www.iedb.org/epitope/3320	Linear peptide	ANIQLVEKDKALSNA			67	81			Lit v 1 tropomyosin	http://www.ncbi.nlm.nih.gov/protein/ACB38288.1			Litopenaeus vannamei	http://purl.obolibrary.org/obo/NCBITaxon_6689	Litopenaeus vannamei	http://purl.obolibrary.org/obo/NCBITaxon_6689	The epitope sequence is found in the cited reference: Ayuso et al., J Allergy Clin Immunol. 2010 125:1286 [PMID:20471069].
http://www.iedb.org/epitope/4143	Linear peptide	ARFLAEEADRKYDEV			151	165			Lit v 1 tropomyosin	http://www.ncbi.nlm.nih.gov/protein/ACB38288.1			Litopenaeus vannamei	http://purl.obolibrary.org/obo/NCBITaxon_6689	Litopenaeus vannamei	http://purl.obolibrary.org/obo/NCBITaxon_6689
http://www.iedb.org/epitope/5169	Linear peptide	ATTKLAEASQAADES			109	123			Pen a 1 allergen	http://www.ncbi.nlm.nih.gov/protein/AAZ76743.1	Pen a 1 allergen	http://www.uniprot.org/uniprot/Q3Y8M6	Farfantepenaeus aztecus	http://purl.obolibrary.org/obo/NCBITaxon_6690	Farfantepenaeus aztecus	http://purl.obolibrary.org/obo/NCBITaxon_6690	The brown shrimp Farfantepenaeus aztecus is referred as its synonym Penaeus aztecus in the reference.
http://www.iedb.org/epitope/8164	Linear peptide	DESERMRKVLENRSL			121	135			Lit v 1 tropomyosin	http://www.ncbi.nlm.nih.gov/protein/ACB38288.1			Litopenaeus vannamei	http://purl.obolibrary.org/obo/NCBITaxon_6689	Litopenaeus vannamei	http://purl.obolibrary.org/obo/NCBITaxon_6689
http://www.iedb.org/epitope/8188	Linear peptide	DEVARKLAMVEADLE			163	177			Lit v 1 tropomyosin	http://www.ncbi.nlm.nih.gov/protein/ACB38288.1			Litopenaeus vannamei	http://purl.obolibrary.org/obo/NCBITaxon_6689	Litopenaeus vannamei	http://purl.obolibrary.org/obo/NCBITaxon_6689
http://www.iedb.org/epitope/9068	Linear peptide	DLERAEERAETGESK			175	189			Pen a 1 allergen	http://www.ncbi.nlm.nih.gov/protein/AAZ76743.1	Pen a 1 allergen	http://www.uniprot.org/uniprot/Q3Y8M6	Farfantepenaeus aztecus	http://purl.obolibrary.org/obo/NCBITaxon_6690	Farfantepenaeus aztecus	http://purl.obolibrary.org/obo/NCBITaxon_6690	The brown shrimp Farfantepenaeus aztecus is referred as its synonym Penaeus aztecus in the reference.
http://www.iedb.org/epitope/11011	Linear peptide	EADRKYDEVARKLAM			157	171			Lit v 1 tropomyosin	http://www.ncbi.nlm.nih.gov/protein/ACB38288.1			Litopenaeus vannamei	http://purl.obolibrary.org/obo/NCBITaxon_6689	Litopenaeus vannamei	http://purl.obolibrary.org/obo/NCBITaxon_6689	The epitope sequence is found in the cited reference: Ayuso et al., J Allergy Clin Immunol. 2010 125:1286 [PMID:20471069].
http://www.iedb.org/epitope/11190	Linear peptide	EASQAADESERMRKV			115	129			Pen a 1 allergen	http://www.ncbi.nlm.nih.gov/protein/AAZ76743.1	Pen a 1 allergen	http://www.uniprot.org/uniprot/Q3Y8M6	Farfantepenaeus aztecus	http://purl.obolibrary.org/obo/NCBITaxon_6690	Farfantepenaeus aztecus	http://purl.obolibrary.org/obo/NCBITaxon_6690	The brown shrimp Farfantepenaeus aztecus is referred as its synonym Penaeus aztecus in the reference.
http://www.iedb.org/epitope/11378	Linear peptide	EDLERSEERLNTATT			97	111			Pen a 1 allergen	http://www.ncbi.nlm.nih.gov/protein/AAZ76743.1	Pen a 1 allergen	http://www.uniprot.org/uniprot/Q3Y8M6	Farfantepenaeus aztecus	http://purl.obolibrary.org/obo/NCBITaxon_6690	Farfantepenaeus aztecus	http://purl.obolibrary.org/obo/NCBITaxon_6690	The brown shrimp Farfantepenaeus aztecus is referred as its synonym Penaeus aztecus in the reference.
http://www.iedb.org/epitope/11712	Linear peptide	EEKANQREEAYKEQI			211	225			Pen a 1 allergen	http://www.ncbi.nlm.nih.gov/protein/AAZ76743.1	Pen a 1 allergen	http://www.uniprot.org/uniprot/Q3Y8M6	Farfantepenaeus aztecus	http://purl.obolibrary.org/obo/NCBITaxon_6690	Farfantepenaeus aztecus	http://purl.obolibrary.org/obo/NCBITaxon_6690	The brown shrimp Farfantepenaeus aztecus is referred as its synonym Penaeus aztecus in the reference.
http://www.iedb.org/epitope/11861	Linear peptide	EERLNTATTKLAEAS			103	117			Pen a 1 allergen	http://www.ncbi.nlm.nih.gov/protein/AAZ76743.1	Pen a 1 allergen	http://www.uniprot.org/uniprot/Q3Y8M6	Farfantepenaeus aztecus	http://purl.obolibrary.org/obo/NCBITaxon_6690	Farfantepenaeus aztecus	http://purl.obolibrary.org/obo/NCBITaxon_6690	The brown shrimp Farfantepenaeus aztecus is referred as its synonym Penaeus aztecus in the reference.
http://www.iedb.org/epitope/12646	Linear peptide	EKDKALSNAEGEVAA			73	87			Pen a 1 allergen	http://www.ncbi.nlm.nih.gov/protein/AAZ76743.1	Pen a 1 allergen	http://www.uniprot.org/uniprot/Q3Y8M6	Farfantepenaeus aztecus	http://purl.obolibrary.org/obo/NCBITaxon_6690	Farfantepenaeus aztecus	http://purl.obolibrary.org/obo/NCBITaxon_6690	The brown shrimp Farfantepenaeus aztecus is referred as its synonym Penaeus aztecus in the reference.
http://www.iedb.org/epitope/12871	Linear peptide	EKSEEEVHNLQKRMQ			37	51			Lit v 1 tropomyosin	http://www.ncbi.nlm.nih.gov/protein/ACB38288.1			Litopenaeus vannamei	http://purl.obolibrary.org/obo/NCBITaxon_6689	Litopenaeus vannamei	http://purl.obolibrary.org/obo/NCBITaxon_6689
http://www.iedb.org/epitope/12913	Linear peptide	EKYKSITDELDQTFS			265	279			Lit v 1 tropomyosin	http://www.ncbi.nlm.nih.gov/protein/ACB38288.1			Litopenaeus vannamei	http://purl.obolibrary.org/obo/NCBITaxon_6689	Litopenaeus vannamei	http://purl.obolibrary.org/obo/NCBITaxon_6689	The epitope sequence is found in the cited reference: Ayuso et al., J Allergy Clin Immunol. 2010 125:1286 [PMID:20471069].
http://www.iedb.org/epitope/12995	Linear peptide	ELDQTFSEL			273	281			Pen a 1 allergen	http://www.ncbi.nlm.nih.gov/protein/AAZ76743.1	Pen a 1 allergen	http://www.uniprot.org/uniprot/Q3Y8M6	Farfantepenaeus aztecus	http://purl.obolibrary.org/obo/NCBITaxon_6690	Farfantepenaeus aztecus	http://purl.obolibrary.org/obo/NCBITaxon_6690
http://www.iedb.org/epitope/13316	Linear peptide	ELVNEKEKYKSITDE			259	273			Lit v 1 tropomyosin	http://www.ncbi.nlm.nih.gov/protein/ACB38288.1			Litopenaeus vannamei	http://purl.obolibrary.org/obo/NCBITaxon_6689	Litopenaeus vannamei	http://purl.obolibrary.org/obo/NCBITaxon_6689
http://www.iedb.org/epitope/13576	Linear peptide	ENQLKEARFLAEEAD			145	159			Lit v 1 tropomyosin	http://www.ncbi.nlm.nih.gov/protein/ACB38288.1			Litopenaeus vannamei	http://purl.obolibrary.org/obo/NCBITaxon_6689	Litopenaeus vannamei	http://purl.obolibrary.org/obo/NCBITaxon_6689	The epitope sequence is found in the cited reference: Ayuso et al., J Allergy Clin Immunol. 2010 125:1286 [PMID:20471069].
http://www.iedb.org/epitope/13844	Linear peptide	EQIKTLTNKLKAAEA			223	237			Pen a 1 allergen	http://www.ncbi.nlm.nih.gov/protein/AAZ76743.1	Pen a 1 allergen	http://www.uniprot.org/uniprot/Q3Y8M6	Farfantepenaeus aztecus	http://purl.obolibrary.org/obo/NCBITaxon_6690	Farfantepenaeus aztecus	http://purl.obolibrary.org/obo/NCBITaxon_6690
http://www.iedb.org/epitope/14039	Linear peptide	ERMDALENQLKEARF			139	153			Lit v 1 tropomyosin	http://www.ncbi.nlm.nih.gov/protein/ACB38288.1			Litopenaeus vannamei	http://purl.obolibrary.org/obo/NCBITaxon_6689	Litopenaeus vannamei	http://purl.obolibrary.org/obo/NCBITaxon_6689	The epitope sequence is found in the cited reference: Ayuso et al., J Allergy Clin Immunol. 2010 125:1286 [PMID:20471069].
http://www.iedb.org/epitope/14182	Linear peptide	ESKIVELEEEL			187	197			Pen a 1 allergen	http://www.ncbi.nlm.nih.gov/protein/AAZ76743.1	Pen a 1 allergen	http://www.uniprot.org/uniprot/Q3Y8M6	Farfantepenaeus aztecus	http://purl.obolibrary.org/obo/NCBITaxon_6690	Farfantepenaeus aztecus	http://purl.obolibrary.org/obo/NCBITaxon_6690
http://www.iedb.org/epitope/14183	Linear peptide	ESKIVELEEELRVVG			187	201			Pen a 1 allergen	http://www.ncbi.nlm.nih.gov/protein/AAZ76743.1	Pen a 1 allergen	http://www.uniprot.org/uniprot/Q3Y8M6	Farfantepenaeus aztecus	http://purl.obolibrary.org/obo/NCBITaxon_6690	Farfantepenaeus aztecus	http://purl.obolibrary.org/obo/NCBITaxon_6690	The brown shrimp Farfantepenaeus aztecus is referred as its synonym Penaeus aztecus in the reference.
http://www.iedb.org/epitope/16496	Linear peptide	FLAEEADRK							tropomyosin	https://ontology.iedb.org/ontology/ONTIE_0003002			Fenneropenaeus indicus	http://purl.obolibrary.org/obo/NCBITaxon_29960	Fenneropenaeus indicus	http://purl.obolibrary.org/obo/NCBITaxon_29960	The following refers to the epitope id as found in the original FIMM database: P001802
http://www.iedb.org/epitope/28850	Linear peptide	ITDELDQTFSELSGY			270	284			Pen a 1 allergen	http://www.ncbi.nlm.nih.gov/protein/AAZ76743.1	Pen a 1 allergen	http://www.uniprot.org/uniprot/Q3Y8M6	Farfantepenaeus aztecus	http://purl.obolibrary.org/obo/NCBITaxon_6690	Farfantepenaeus aztecus	http://purl.obolibrary.org/obo/NCBITaxon_6690	The brown shrimp Farfantepenaeus aztecus is referred as its synonym Penaeus aztecus in the reference.
http://www.iedb.org/epitope/30646	Linear peptide	KEVDRLEDE			251	259			Pen a 1 allergen	http://www.ncbi.nlm.nih.gov/protein/AAZ76743.1	Pen a 1 allergen	http://www.uniprot.org/uniprot/Q3Y8M6	Farfantepenaeus aztecus	http://purl.obolibrary.org/obo/NCBITaxon_6690	Farfantepenaeus aztecus	http://purl.obolibrary.org/obo/NCBITaxon_6690
http://www.iedb.org/epitope/32384	Linear peptide	KMQAMKLEKDNAMDR			7	21			Lit v 1 tropomyosin	http://www.ncbi.nlm.nih.gov/protein/ACB38288.1			Litopenaeus vannamei	http://purl.obolibrary.org/obo/NCBITaxon_6689	Litopenaeus vannamei	http://purl.obolibrary.org/obo/NCBITaxon_6689	The epitope sequence is found in the cited reference: Ayuso et al., J Allergy Clin Immunol. 2010 125:1286 [PMID:20471069].
http://www.iedb.org/epitope/34489	Linear peptide	KYKSITDE			266	273			Pen a 1 allergen	http://www.ncbi.nlm.nih.gov/protein/AAZ76743.1	Pen a 1 allergen	http://www.uniprot.org/uniprot/Q3Y8M6	Farfantepenaeus aztecus	http://purl.obolibrary.org/obo/NCBITaxon_6690	Farfantepenaeus aztecus	http://purl.obolibrary.org/obo/NCBITaxon_6690
http://www.iedb.org/epitope/34878	Linear peptide	LAMVEADLERAEERA			169	183			Lit v 1 tropomyosin	http://www.ncbi.nlm.nih.gov/protein/ACB38288.1			Litopenaeus vannamei	http://purl.obolibrary.org/obo/NCBITaxon_6689	Litopenaeus vannamei	http://purl.obolibrary.org/obo/NCBITaxon_6689	The epitope sequence is found in the cited reference: Ayuso et al., J Allergy Clin Immunol. 2010 125:1286 [PMID:20471069].
http://www.iedb.org/epitope/35433	Linear peptide	LEEELRVVGNNLKSL			193	207			Lit v 1 tropomyosin	http://www.ncbi.nlm.nih.gov/protein/ACB38288.1			Litopenaeus vannamei	http://purl.obolibrary.org/obo/NCBITaxon_6689	Litopenaeus vannamei	http://purl.obolibrary.org/obo/NCBITaxon_6689	The epitope sequence is found in the cited reference: Ayuso et al., J Allergy Clin Immunol. 2010 125:1286 [PMID:20471069].
http://www.iedb.org/epitope/35534	Linear peptide	LEKDNAMDRADTLEQ			13	27			Lit v 1 tropomyosin	http://www.ncbi.nlm.nih.gov/protein/ACB38288.1			Litopenaeus vannamei	http://purl.obolibrary.org/obo/NCBITaxon_6689	Litopenaeus vannamei	http://purl.obolibrary.org/obo/NCBITaxon_6689	The epitope sequence is found in the cited reference: Ayuso et al., J Allergy Clin Immunol. 2010 125:1286 [PMID:20471069].
http://www.iedb.org/epitope/35633	Linear peptide	LENQLKEA			144	151			Pen a 1 allergen	http://www.ncbi.nlm.nih.gov/protein/AAZ76743.1	Pen a 1 allergen	http://www.uniprot.org/uniprot/Q3Y8M6	Farfantepenaeus aztecus	http://purl.obolibrary.org/obo/NCBITaxon_6690	Farfantepenaeus aztecus	http://purl.obolibrary.org/obo/NCBITaxon_6690
http://www.iedb.org/epitope/35665	Linear peptide	LEQQNKEANNRAEKS			25	39			Pen a 1 allergen	http://www.ncbi.nlm.nih.gov/protein/AAZ76743.1	Pen a 1 allergen	http://www.uniprot.org/uniprot/Q3Y8M6	Farfantepenaeus aztecus	http://purl.obolibrary.org/obo/NCBITaxon_6690	Farfantepenaeus aztecus	http://purl.obolibrary.org/obo/NCBITaxon_6690	The brown shrimp Farfantepenaeus aztecus is referred as its synonym Penaeus aztecus in the reference.
http://www.iedb.org/epitope/38860	Linear peptide	LQKEVDRLEDELV			249	261			Pen a 1 allergen	http://www.ncbi.nlm.nih.gov/protein/AAZ76743.1	Pen a 1 allergen	http://www.uniprot.org/uniprot/Q3Y8M6	Farfantepenaeus aztecus	http://purl.obolibrary.org/obo/NCBITaxon_6690	Farfantepenaeus aztecus	http://purl.obolibrary.org/obo/NCBITaxon_6690
http://www.iedb.org/epitope/41215	Linear peptide	MDAIKKKMQAMKLEK			1	15			Lit v 1 tropomyosin	http://www.ncbi.nlm.nih.gov/protein/ACB38288.1			Litopenaeus vannamei	http://purl.obolibrary.org/obo/NCBITaxon_6689	Litopenaeus vannamei	http://purl.obolibrary.org/obo/NCBITaxon_6689	The epitope sequence is found in the cited reference: Ayuso et al., J Allergy Clin Immunol. 2010 125:1286 [PMID:20471069].
http://www.iedb.org/epitope/41267	Linear peptide	MDRADTLEQQNKEAN			19	33			Lit v 1 tropomyosin	http://www.ncbi.nlm.nih.gov/protein/ACB38288.1			Litopenaeus vannamei	http://purl.obolibrary.org/obo/NCBITaxon_6689	Litopenaeus vannamei	http://purl.obolibrary.org/obo/NCBITaxon_6689	The epitope sequence is found in the cited reference: Ayuso et al., J Allergy Clin Immunol. 2010 125:1286 [PMID:20471069].
http://www.iedb.org/epitope/42400	Linear peptide	MQQLENDLDQVQESLLK							tropomyosin	https://ontology.iedb.org/ontology/ONTIE_0003002			Fenneropenaeus indicus	http://purl.obolibrary.org/obo/NCBITaxon_29960	Fenneropenaeus indicus	http://purl.obolibrary.org/obo/NCBITaxon_29960	The following refers to the epitope id as found in the original FIMM database: P001801
http://www.iedb.org/epitope/43482	Linear peptide	NDLDQVQESLLKANI			55	69			Lit v 1 tropomyosin	http://www.ncbi.nlm.nih.gov/protein/ACB38288.1			Litopenaeus vannamei	http://purl.obolibrary.org/obo/NCBITaxon_6689	Litopenaeus vannamei	http://purl.obolibrary.org/obo/NCBITaxon_6689	The epitope sequence is found in the cited reference: Ayuso et al., J Allergy Clin Immunol. 2010 125:1286 [PMID:20471069].
http://www.iedb.org/epitope/50696	Linear peptide	QESLLKANIQLVEKD			61	75			Lit v 1 tropomyosin	http://www.ncbi.nlm.nih.gov/protein/ACB38288.1			Litopenaeus vannamei	http://purl.obolibrary.org/obo/NCBITaxon_6689	Litopenaeus vannamei	http://purl.obolibrary.org/obo/NCBITaxon_6689	The epitope sequence is found in the cited reference: Ayuso et al., J Allergy Clin Immunol. 2010 125:1286 [PMID:20471069].
http://www.iedb.org/epitope/51223	Linear peptide	QKLQKEVDRLEDELV			247	261			Lit v 1 tropomyosin	http://www.ncbi.nlm.nih.gov/protein/ACB38288.1			Litopenaeus vannamei	http://purl.obolibrary.org/obo/NCBITaxon_6689	Litopenaeus vannamei	http://purl.obolibrary.org/obo/NCBITaxon_6689
http://www.iedb.org/epitope/53481	Linear peptide	REEAYKEQIKTLTNK			217	231			Pen a 1 allergen	http://www.ncbi.nlm.nih.gov/protein/AAZ76743.1	Pen a 1 allergen	http://www.uniprot.org/uniprot/Q3Y8M6	Farfantepenaeus aztecus	http://purl.obolibrary.org/obo/NCBITaxon_6690	Farfantepenaeus aztecus	http://purl.obolibrary.org/obo/NCBITaxon_6690	The brown shrimp Farfantepenaeus aztecus is referred as its synonym Penaeus aztecus in the reference.
http://www.iedb.org/epitope/54224	Linear peptide	RIQLLEEDLER			91	101			Pen a 1 allergen	http://www.ncbi.nlm.nih.gov/protein/AAZ76743.1	Pen a 1 allergen	http://www.uniprot.org/uniprot/Q3Y8M6	Farfantepenaeus aztecus	http://purl.obolibrary.org/obo/NCBITaxon_6690	Farfantepenaeus aztecus	http://purl.obolibrary.org/obo/NCBITaxon_6690
http://www.iedb.org/epitope/54225	Linear peptide	RIQLLEEDLERSEER			91	105			Lit v 1 tropomyosin	http://www.ncbi.nlm.nih.gov/protein/ACB38288.1			Litopenaeus vannamei	http://purl.obolibrary.org/obo/NCBITaxon_6689	Litopenaeus vannamei	http://purl.obolibrary.org/obo/NCBITaxon_6689
http://www.iedb.org/epitope/54447	Linear peptide	RKVLENRSLSDEERM			127	141			Lit v 1 tropomyosin	http://www.ncbi.nlm.nih.gov/protein/ACB38288.1			Litopenaeus vannamei	http://purl.obolibrary.org/obo/NCBITaxon_6689	Litopenaeus vannamei	http://purl.obolibrary.org/obo/NCBITaxon_6689	The epitope sequence is found in the cited reference: Ayuso et al., J Allergy Clin Immunol. 2010 125:1286 [PMID:20471069].
http://www.iedb.org/epitope/54945	Linear peptide	RMQQLENDLDQVQES			49	63			Lit v 1 tropomyosin	http://www.ncbi.nlm.nih.gov/protein/ACB38288.1			Litopenaeus vannamei	http://purl.obolibrary.org/obo/NCBITaxon_6689	Litopenaeus vannamei	http://purl.obolibrary.org/obo/NCBITaxon_6689	The epitope sequence is found in the cited reference: Ayuso et al., J Allergy Clin Immunol. 2010 125:1286 [PMID:20471069].
http://www.iedb.org/epitope/55893	Linear peptide	RSLSDEERMDALENQ			133	147			Lit v 1 tropomyosin	http://www.ncbi.nlm.nih.gov/protein/ACB38288.1			Litopenaeus vannamei	http://purl.obolibrary.org/obo/NCBITaxon_6689	Litopenaeus vannamei	http://purl.obolibrary.org/obo/NCBITaxon_6689	The epitope sequence is found in the cited reference: Ayuso et al., J Allergy Clin Immunol. 2010 125:1286 [PMID:20471069].
http://www.iedb.org/epitope/59792	Linear peptide	SNAEGEVAALNRRIQ			79	93			Lit v 1 tropomyosin	http://www.ncbi.nlm.nih.gov/protein/ACB38288.1			Litopenaeus vannamei	http://purl.obolibrary.org/obo/NCBITaxon_6689	Litopenaeus vannamei	http://purl.obolibrary.org/obo/NCBITaxon_6689	The epitope sequence is found in the cited reference: Ayuso et al., J Allergy Clin Immunol. 2010 125:1286 [PMID:20471069].
http://www.iedb.org/epitope/65351	Linear peptide	TNKLKAAEARAEFAE			229	243			Lit v 1 tropomyosin	http://www.ncbi.nlm.nih.gov/protein/ACB38288.1			Litopenaeus vannamei	http://purl.obolibrary.org/obo/NCBITaxon_6689	Litopenaeus vannamei	http://purl.obolibrary.org/obo/NCBITaxon_6689	The epitope sequence is found in the cited reference: Ayuso et al., J Allergy Clin Immunol. 2010 125:1286 [PMID:20471069].
http://www.iedb.org/epitope/67524	Linear peptide	VAALNRRIQLLEEDL			85	99			Lit v 1 tropomyosin	http://www.ncbi.nlm.nih.gov/protein/ACB38288.1			Litopenaeus vannamei	http://purl.obolibrary.org/obo/NCBITaxon_6689	Litopenaeus vannamei	http://purl.obolibrary.org/obo/NCBITaxon_6689
http://www.iedb.org/epitope/68058	Linear peptide	VDRLEDELVNEKEKY			253	267			Lit v 1 tropomyosin	http://www.ncbi.nlm.nih.gov/protein/ACB38288.1			Litopenaeus vannamei	http://purl.obolibrary.org/obo/NCBITaxon_6689	Litopenaeus vannamei	http://purl.obolibrary.org/obo/NCBITaxon_6689
http://www.iedb.org/epitope/68873	Linear peptide	VHNLQKRMQQLEN			43	55			Pen a 1 allergen	http://www.ncbi.nlm.nih.gov/protein/AAZ76743.1	Pen a 1 allergen	http://www.uniprot.org/uniprot/Q3Y8M6	Farfantepenaeus aztecus	http://purl.obolibrary.org/obo/NCBITaxon_6690	Farfantepenaeus aztecus	http://purl.obolibrary.org/obo/NCBITaxon_6690
http://www.iedb.org/epitope/68874	Linear peptide	VHNLQKRMQQLENDL			43	57			Lit v 1 tropomyosin	http://www.ncbi.nlm.nih.gov/protein/ACB38288.1			Litopenaeus vannamei	http://purl.obolibrary.org/obo/NCBITaxon_6689	Litopenaeus vannamei	http://purl.obolibrary.org/obo/NCBITaxon_6689
http://www.iedb.org/epitope/71675	Linear peptide	VVGNNLKSLEVSEEK			199	213			Lit v 1 tropomyosin	http://www.ncbi.nlm.nih.gov/protein/ACB38288.1			Litopenaeus vannamei	http://purl.obolibrary.org/obo/NCBITaxon_6689	Litopenaeus vannamei	http://purl.obolibrary.org/obo/NCBITaxon_6689	The epitope sequence is found in the cited reference: Ayuso et al., J Allergy Clin Immunol. 2010 125:1286 [PMID:20471069].
http://www.iedb.org/epitope/116671	Linear peptide	ADTLEQQNKEANNRA			22	36			Lit v 1 tropomyosin	http://www.ncbi.nlm.nih.gov/protein/ACB38288.1			Litopenaeus vannamei	http://purl.obolibrary.org/obo/NCBITaxon_6689	Litopenaeus vannamei	http://purl.obolibrary.org/obo/NCBITaxon_6689
http://www.iedb.org/epitope/116674	Linear peptide	AMKLEKDNAMDRADT			10	24			Lit v 1 tropomyosin	http://www.ncbi.nlm.nih.gov/protein/ACB38288.1			Litopenaeus vannamei	http://purl.obolibrary.org/obo/NCBITaxon_6689	Litopenaeus vannamei	http://purl.obolibrary.org/obo/NCBITaxon_6689	The epitope sequence is found in the cited reference: Ayuso et al., J Allergy Clin Immunol. 2010 125:1286 [PMID:20471069].
http://www.iedb.org/epitope/116676	Linear peptide	ARKLAMVEADLERAE			166	180			Lit v 1 tropomyosin	http://www.ncbi.nlm.nih.gov/protein/ACB38288.1			Litopenaeus vannamei	http://purl.obolibrary.org/obo/NCBITaxon_6689	Litopenaeus vannamei	http://purl.obolibrary.org/obo/NCBITaxon_6689	The epitope sequence is found in the cited reference: Ayuso et al., J Allergy Clin Immunol. 2010 125:1286 [PMID:20471069].
http://www.iedb.org/epitope/116680	Linear peptide	AYKEQIKTLTNKLKA			220	234			Pen a 1 allergen	http://www.ncbi.nlm.nih.gov/protein/AAZ76743.1	Pen a 1 allergen	http://www.uniprot.org/uniprot/Q3Y8M6	Farfantepenaeus aztecus	http://purl.obolibrary.org/obo/NCBITaxon_6690	Farfantepenaeus aztecus	http://purl.obolibrary.org/obo/NCBITaxon_6690
http://www.iedb.org/epitope/116689	Linear peptide	DALENQLKEARFLAE			142	156			Lit v 1 tropomyosin	http://www.ncbi.nlm.nih.gov/protein/ACB38288.1			Litopenaeus vannamei	http://purl.obolibrary.org/obo/NCBITaxon_6689	Litopenaeus vannamei	http://purl.obolibrary.org/obo/NCBITaxon_6689	The epitope sequence is found in the cited reference: Ayuso et al., J Allergy Clin Immunol. 2010 125:1286 [PMID:20471069].
http://www.iedb.org/epitope/116691	Linear peptide	DNAMDRADTLEQQNK			16	30			Lit v 1 tropomyosin	http://www.ncbi.nlm.nih.gov/protein/ACB38288.1			Litopenaeus vannamei	http://purl.obolibrary.org/obo/NCBITaxon_6689	Litopenaeus vannamei	http://purl.obolibrary.org/obo/NCBITaxon_6689	The epitope sequence is found in the cited reference: Ayuso et al., J Allergy Clin Immunol. 2010 125:1286 [PMID:20471069].
http://www.iedb.org/epitope/116693	Linear peptide	DQVQESLLKANIQLV			58	72			Lit v 1 tropomyosin	http://www.ncbi.nlm.nih.gov/protein/ACB38288.1			Litopenaeus vannamei	http://purl.obolibrary.org/obo/NCBITaxon_6689	Litopenaeus vannamei	http://purl.obolibrary.org/obo/NCBITaxon_6689	The epitope sequence is found in the cited reference: Ayuso et al., J Allergy Clin Immunol. 2010 125:1286 [PMID:20471069].
http://www.iedb.org/epitope/116698	Linear peptide	EEEVHNLQKRMQQLE			40	54			Lit v 1 tropomyosin	http://www.ncbi.nlm.nih.gov/protein/ACB38288.1			Litopenaeus vannamei	http://purl.obolibrary.org/obo/NCBITaxon_6689	Litopenaeus vannamei	http://purl.obolibrary.org/obo/NCBITaxon_6689	The epitope sequence is found in the cited reference: Ayuso et al., J Allergy Clin Immunol. 2010 125:1286 [PMID:20471069].
http://www.iedb.org/epitope/116700	Linear peptide	EGEVAALNRRIQLLE			82	96			Lit v 1 tropomyosin	http://www.ncbi.nlm.nih.gov/protein/ACB38288.1			Litopenaeus vannamei	http://purl.obolibrary.org/obo/NCBITaxon_6689	Litopenaeus vannamei	http://purl.obolibrary.org/obo/NCBITaxon_6689	The epitope sequence is found in the cited reference: Ayuso et al., J Allergy Clin Immunol. 2010 125:1286 [PMID:20471069].
http://www.iedb.org/epitope/116703	Linear peptide	ELRVVGNNLKSLEVS			196	210			Lit v 1 tropomyosin	http://www.ncbi.nlm.nih.gov/protein/ACB38288.1			Litopenaeus vannamei	http://purl.obolibrary.org/obo/NCBITaxon_6689	Litopenaeus vannamei	http://purl.obolibrary.org/obo/NCBITaxon_6689	The epitope sequence is found in the cited reference: Ayuso et al., J Allergy Clin Immunol. 2010 125:1286 [PMID:20471069].
http://www.iedb.org/epitope/116705	Linear peptide	ERMRKVLENRSLSDE			124	138			Lit v 1 tropomyosin	http://www.ncbi.nlm.nih.gov/protein/ACB38288.1			Litopenaeus vannamei	http://purl.obolibrary.org/obo/NCBITaxon_6689	Litopenaeus vannamei	http://purl.obolibrary.org/obo/NCBITaxon_6689
http://www.iedb.org/epitope/116753	Linear peptide	IKKKMQAMKLEKDNA			4	18			Lit v 1 tropomyosin	http://www.ncbi.nlm.nih.gov/protein/ACB38288.1			Litopenaeus vannamei	http://purl.obolibrary.org/obo/NCBITaxon_6689	Litopenaeus vannamei	http://purl.obolibrary.org/obo/NCBITaxon_6689
http://www.iedb.org/epitope/116755	Linear peptide	IVELEEELRVVGNNL			190	204			Lit v 1 tropomyosin	http://www.ncbi.nlm.nih.gov/protein/ACB38288.1			Litopenaeus vannamei	http://purl.obolibrary.org/obo/NCBITaxon_6689	Litopenaeus vannamei	http://purl.obolibrary.org/obo/NCBITaxon_6689
http://www.iedb.org/epitope/116761	Linear peptide	KSITDELDQTFSELS			268	282			Lit v 1 tropomyosin	http://www.ncbi.nlm.nih.gov/protein/ACB38288.1			Litopenaeus vannamei	http://purl.obolibrary.org/obo/NCBITaxon_6689	Litopenaeus vannamei	http://purl.obolibrary.org/obo/NCBITaxon_6689	The epitope sequence is found in the cited reference: Ayuso et al., J Allergy Clin Immunol. 2010 125:1286 [PMID:20471069].
http://www.iedb.org/epitope/116762	Linear peptide	KTLTNKLKAAEARAE			226	240			Pen a 1 allergen	http://www.ncbi.nlm.nih.gov/protein/AAZ76743.1	Pen a 1 allergen	http://www.uniprot.org/uniprot/Q3Y8M6	Farfantepenaeus aztecus	http://purl.obolibrary.org/obo/NCBITaxon_6690	Farfantepenaeus aztecus	http://purl.obolibrary.org/obo/NCBITaxon_6690
http://www.iedb.org/epitope/116764	Linear peptide	LAEEADRKYDEVARK			154	168			Lit v 1 tropomyosin	http://www.ncbi.nlm.nih.gov/protein/ACB38288.1			Litopenaeus vannamei	http://purl.obolibrary.org/obo/NCBITaxon_6689	Litopenaeus vannamei	http://purl.obolibrary.org/obo/NCBITaxon_6689	The epitope sequence is found in the cited reference: Ayuso et al., J Allergy Clin Immunol. 2010 125:1286 [PMID:20471069].
http://www.iedb.org/epitope/116766	Linear peptide	LEDELVNEKEKYKSI			256	270			Lit v 1 tropomyosin	http://www.ncbi.nlm.nih.gov/protein/ACB38288.1			Litopenaeus vannamei	http://purl.obolibrary.org/obo/NCBITaxon_6689	Litopenaeus vannamei	http://purl.obolibrary.org/obo/NCBITaxon_6689	The epitope sequence is found in the cited reference: Ayuso et al., J Allergy Clin Immunol. 2010 125:1286 [PMID:20471069].
http://www.iedb.org/epitope/116767	Linear peptide	LENRSLSDEERMDAL			130	144			Lit v 1 tropomyosin	http://www.ncbi.nlm.nih.gov/protein/ACB38288.1			Litopenaeus vannamei	http://purl.obolibrary.org/obo/NCBITaxon_6689	Litopenaeus vannamei	http://purl.obolibrary.org/obo/NCBITaxon_6689
http://www.iedb.org/epitope/116769	Linear peptide	LKAAEARAEFAERSV			232	246			Lit v 1 tropomyosin	http://www.ncbi.nlm.nih.gov/protein/ACB38288.1			Litopenaeus vannamei	http://purl.obolibrary.org/obo/NCBITaxon_6689	Litopenaeus vannamei	http://purl.obolibrary.org/obo/NCBITaxon_6689	The epitope sequence is found in the cited reference: Ayuso et al., J Allergy Clin Immunol. 2010 125:1286 [PMID:20471069].
http://www.iedb.org/epitope/116770	Linear peptide	LKEARFLAEEADRKY			148	162			Lit v 1 tropomyosin	http://www.ncbi.nlm.nih.gov/protein/ACB38288.1			Litopenaeus vannamei	http://purl.obolibrary.org/obo/NCBITaxon_6689	Litopenaeus vannamei	http://purl.obolibrary.org/obo/NCBITaxon_6689
http://www.iedb.org/epitope/116771	Linear peptide	LLEEDLERSEERLNT			94	108			Lit v 1 tropomyosin	http://www.ncbi.nlm.nih.gov/protein/ACB38288.1			Litopenaeus vannamei	http://purl.obolibrary.org/obo/NCBITaxon_6689	Litopenaeus vannamei	http://purl.obolibrary.org/obo/NCBITaxon_6689	The epitope sequence is found in the cited reference: Ayuso et al., J Allergy Clin Immunol. 2010 125:1286 [PMID:20471069].
http://www.iedb.org/epitope/116772	Linear peptide	LLKANIQLVEKDKAL			64	78			Lit v 1 tropomyosin	http://www.ncbi.nlm.nih.gov/protein/ACB38288.1			Litopenaeus vannamei	http://purl.obolibrary.org/obo/NCBITaxon_6689	Litopenaeus vannamei	http://purl.obolibrary.org/obo/NCBITaxon_6689	The epitope sequence is found in the cited reference: Ayuso et al., J Allergy Clin Immunol. 2010 125:1286 [PMID:20471069].
http://www.iedb.org/epitope/116775	Linear peptide	LNRRIQLLEEDLERS			88	102			Lit v 1 tropomyosin	http://www.ncbi.nlm.nih.gov/protein/ACB38288.1			Litopenaeus vannamei	http://purl.obolibrary.org/obo/NCBITaxon_6689	Litopenaeus vannamei	http://purl.obolibrary.org/obo/NCBITaxon_6689
http://www.iedb.org/epitope/116776	Linear peptide	LNTATTKLAEASQAA			106	120			Lit v 1 tropomyosin	http://www.ncbi.nlm.nih.gov/protein/ACB38288.1			Litopenaeus vannamei	http://purl.obolibrary.org/obo/NCBITaxon_6689	Litopenaeus vannamei	http://purl.obolibrary.org/obo/NCBITaxon_6689
http://www.iedb.org/epitope/116778	Linear peptide	LQKRMQQLENDLDQV			46	60			Lit v 1 tropomyosin	http://www.ncbi.nlm.nih.gov/protein/ACB38288.1			Litopenaeus vannamei	http://purl.obolibrary.org/obo/NCBITaxon_6689	Litopenaeus vannamei	http://purl.obolibrary.org/obo/NCBITaxon_6689
http://www.iedb.org/epitope/116789	Linear peptide	NEKEKYKSITDELDQ			262	276			Lit v 1 tropomyosin	http://www.ncbi.nlm.nih.gov/protein/ACB38288.1			Litopenaeus vannamei	http://purl.obolibrary.org/obo/NCBITaxon_6689	Litopenaeus vannamei	http://purl.obolibrary.org/obo/NCBITaxon_6689	The epitope sequence is found in the cited reference: Ayuso et al., J Allergy Clin Immunol. 2010 125:1286 [PMID:20471069].
http://www.iedb.org/epitope/116791	Linear peptide	NNLKSLEVSEEKANQ			202	216			Lit v 1 tropomyosin	http://www.ncbi.nlm.nih.gov/protein/ACB38288.1			Litopenaeus vannamei	http://purl.obolibrary.org/obo/NCBITaxon_6689	Litopenaeus vannamei	http://purl.obolibrary.org/obo/NCBITaxon_6689	The epitope sequence is found in the cited reference: Ayuso et al., J Allergy Clin Immunol. 2010 125:1286 [PMID:20471069].
http://www.iedb.org/epitope/116804	Linear peptide	QAADESERMRKVLEN			118	132			Lit v 1 tropomyosin	http://www.ncbi.nlm.nih.gov/protein/ACB38288.1			Litopenaeus vannamei	http://purl.obolibrary.org/obo/NCBITaxon_6689	Litopenaeus vannamei	http://purl.obolibrary.org/obo/NCBITaxon_6689	The epitope sequence is found in the cited reference: Ayuso et al., J Allergy Clin Immunol. 2010 125:1286 [PMID:20471069].
http://www.iedb.org/epitope/116811	Linear peptide	QKEVDRLEDELVNEK			250	264			Lit v 1 tropomyosin	http://www.ncbi.nlm.nih.gov/protein/ACB38288.1			Litopenaeus vannamei	http://purl.obolibrary.org/obo/NCBITaxon_6689	Litopenaeus vannamei	http://purl.obolibrary.org/obo/NCBITaxon_6689	The epitope sequence is found in the cited reference: Ayuso et al., J Allergy Clin Immunol. 2010 125:1286 [PMID:20471069].
http://www.iedb.org/epitope/116814	Linear peptide	QLENDLDQVQESLLK			52	66			Lit v 1 tropomyosin	http://www.ncbi.nlm.nih.gov/protein/ACB38288.1			Litopenaeus vannamei	http://purl.obolibrary.org/obo/NCBITaxon_6689	Litopenaeus vannamei	http://purl.obolibrary.org/obo/NCBITaxon_6689	The epitope sequence is found in the cited reference: Ayuso et al., J Allergy Clin Immunol. 2010 125:1286 [PMID:20471069].
http://www.iedb.org/epitope/116818	Linear peptide	RAEFAERSVQKLQKE			238	252			Lit v 1 tropomyosin	http://www.ncbi.nlm.nih.gov/protein/ACB38288.1			Litopenaeus vannamei	http://purl.obolibrary.org/obo/NCBITaxon_6689	Litopenaeus vannamei	http://purl.obolibrary.org/obo/NCBITaxon_6689	The epitope sequence is found in the cited reference: Ayuso et al., J Allergy Clin Immunol. 2010 125:1286 [PMID:20471069].
http://www.iedb.org/epitope/116822	Linear peptide	RKYDEVARKLAMVEA			160	174			Lit v 1 tropomyosin	http://www.ncbi.nlm.nih.gov/protein/ACB38288.1			Litopenaeus vannamei	http://purl.obolibrary.org/obo/NCBITaxon_6689	Litopenaeus vannamei	http://purl.obolibrary.org/obo/NCBITaxon_6689	The epitope sequence is found in the cited reference: Ayuso et al., J Allergy Clin Immunol. 2010 125:1286 [PMID:20471069].
http://www.iedb.org/epitope/116825	Linear peptide	SDEERMDALENQLKE			136	150			Lit v 1 tropomyosin	http://www.ncbi.nlm.nih.gov/protein/ACB38288.1			Litopenaeus vannamei	http://purl.obolibrary.org/obo/NCBITaxon_6689	Litopenaeus vannamei	http://purl.obolibrary.org/obo/NCBITaxon_6689
http://www.iedb.org/epitope/153819	Linear peptide	DTLEQQNKEANNRAEKSE			23	40			Tropomyosin	http://www.ncbi.nlm.nih.gov/protein/A1KYZ2.1	Pen m 1	http://www.uniprot.org/uniprot/A1KYZ2	Penaeus monodon	http://purl.obolibrary.org/obo/NCBITaxon_6687	Penaeus monodon	http://purl.obolibrary.org/obo/NCBITaxon_6687
http://www.iedb.org/epitope/153821	Linear peptide	EASQAADESERMRK			115	128			Tropomyosin	http://www.ncbi.nlm.nih.gov/protein/A1KYZ2.1	Pen m 1	http://www.uniprot.org/uniprot/A1KYZ2	Penaeus monodon	http://purl.obolibrary.org/obo/NCBITaxon_6687	Penaeus monodon	http://purl.obolibrary.org/obo/NCBITaxon_6687
http://www.iedb.org/epitope/153824	Linear peptide	EKEKYKSITDELDQTFSE			263	280			Tropomyosin	http://www.ncbi.nlm.nih.gov/protein/A1KYZ2.1	Pen m 1	http://www.uniprot.org/uniprot/A1KYZ2	Penaeus monodon	http://purl.obolibrary.org/obo/NCBITaxon_6687	Penaeus monodon	http://purl.obolibrary.org/obo/NCBITaxon_6687
http://www.iedb.org/epitope/153825	Linear peptide	ENQLKEARFLAEEADRKYDE			145	164			Tropomyosin	http://www.ncbi.nlm.nih.gov/protein/A1KYZ2.1	Pen m 1	http://www.uniprot.org/uniprot/A1KYZ2	Penaeus monodon	http://purl.obolibrary.org/obo/NCBITaxon_6687	Penaeus monodon	http://purl.obolibrary.org/obo/NCBITaxon_6687
http://www.iedb.org/epitope/153826	Linear peptide	ENRSLSDEERMD			131	142			Tropomyosin	http://www.ncbi.nlm.nih.gov/protein/A1KYZ2.1	Pen m 1	http://www.uniprot.org/uniprot/A1KYZ2	Penaeus monodon	http://purl.obolibrary.org/obo/NCBITaxon_6687	Penaeus monodon	http://purl.obolibrary.org/obo/NCBITaxon_6687
http://www.iedb.org/epitope/153828	Linear peptide	ERAEERAETGESKI			177	190			Tropomyosin	http://www.ncbi.nlm.nih.gov/protein/A1KYZ2.1	Pen m 1	http://www.uniprot.org/uniprot/A1KYZ2	Penaeus monodon	http://purl.obolibrary.org/obo/NCBITaxon_6687	Penaeus monodon	http://purl.obolibrary.org/obo/NCBITaxon_6687
http://www.iedb.org/epitope/153829	Linear peptide	ERSVQKLQKEVDRLEDE			243	259			Tropomyosin	http://www.ncbi.nlm.nih.gov/protein/A1KYZ2.1	Pen m 1	http://www.uniprot.org/uniprot/A1KYZ2	Penaeus monodon	http://purl.obolibrary.org/obo/NCBITaxon_6687	Penaeus monodon	http://purl.obolibrary.org/obo/NCBITaxon_6687
http://www.iedb.org/epitope/153860	Linear peptide	NLQKRMQQLENDLDQ			45	59			Tropomyosin	http://www.ncbi.nlm.nih.gov/protein/A1KYZ2.1	Pen m 1	http://www.uniprot.org/uniprot/A1KYZ2	Penaeus monodon	http://purl.obolibrary.org/obo/NCBITaxon_6687	Penaeus monodon	http://purl.obolibrary.org/obo/NCBITaxon_6687
http://www.iedb.org/epitope/153863	Linear peptide	NRRIQLLEEDLERSEER			89	105			Tropomyosin	http://www.ncbi.nlm.nih.gov/protein/A1KYZ2.1	Pen m 1	http://www.uniprot.org/uniprot/A1KYZ2	Penaeus monodon	http://purl.obolibrary.org/obo/NCBITaxon_6687	Penaeus monodon	http://purl.obolibrary.org/obo/NCBITaxon_6687
http://www.iedb.org/epitope/153886	Linear peptide	SEEKANQREEAYKEQ			210	224			Tropomyosin	http://www.ncbi.nlm.nih.gov/protein/A1KYZ2.1	Pen m 1	http://www.uniprot.org/uniprot/A1KYZ2	Penaeus monodon	http://purl.obolibrary.org/obo/NCBITaxon_6687	Penaeus monodon	http://purl.obolibrary.org/obo/NCBITaxon_6687
http://www.iedb.org/epitope/178460	Linear peptide	AAVIEKLEAGFKKLE			4	18			arginine kinase	http://www.ncbi.nlm.nih.gov/protein/ABI98020.1	Lit v 2	http://www.uniprot.org/uniprot/Q004B5	Litopenaeus vannamei	http://purl.obolibrary.org/obo/NCBITaxon_6689	Litopenaeus vannamei	http://purl.obolibrary.org/obo/NCBITaxon_6689	The epitope sequence is found in the cited reference: Ayuso et al., J Allergy Clin Immunol. 2010 125:1286 [PMID:20471069].
http://www.iedb.org/epitope/178465	Linear peptide	ADAPAPINFTMLLNM			76	90			Lit v 3 allergen myosin light chain	http://www.ncbi.nlm.nih.gov/protein/ACC76803.1			Litopenaeus vannamei	http://purl.obolibrary.org/obo/NCBITaxon_6689	Litopenaeus vannamei	http://purl.obolibrary.org/obo/NCBITaxon_6689	The epitope sequence is found in the cited reference: Ayuso et al., J Allergy Clin Immunol. 2010 125:1286 [PMID:20471069].
http://www.iedb.org/epitope/178522	Linear peptide	ALMTWGDKFSSQEAD			127	141			Lit v 3 allergen myosin light chain	http://www.ncbi.nlm.nih.gov/protein/ACC76803.1			Litopenaeus vannamei	http://purl.obolibrary.org/obo/NCBITaxon_6689	Litopenaeus vannamei	http://purl.obolibrary.org/obo/NCBITaxon_6689
http://www.iedb.org/epitope/178544	Linear peptide	ANNQKIMRNLWNEIA			52	66			sarcoplasmic calcium-binding protein	http://www.ncbi.nlm.nih.gov/protein/ACM89179.1			Litopenaeus vannamei	http://purl.obolibrary.org/obo/NCBITaxon_6689	Litopenaeus vannamei	http://purl.obolibrary.org/obo/NCBITaxon_6689	The epitope sequence is found in the cited reference: Ayuso et al., J Allergy Clin Immunol. 2010 125:1286 [PMID:20471069].
http://www.iedb.org/epitope/178547	Linear peptide	APLFDPIIEDYHVGF			79	93			arginine kinase	http://www.ncbi.nlm.nih.gov/protein/ABI98020.1	Lit v 2	http://www.uniprot.org/uniprot/Q004B5	Litopenaeus vannamei	http://purl.obolibrary.org/obo/NCBITaxon_6689	Litopenaeus vannamei	http://purl.obolibrary.org/obo/NCBITaxon_6689
http://www.iedb.org/epitope/178616	Linear peptide	CDTFRHALMTWGDKF			121	135			Lit v 3 allergen myosin light chain	http://www.ncbi.nlm.nih.gov/protein/ACC76803.1			Litopenaeus vannamei	http://purl.obolibrary.org/obo/NCBITaxon_6689	Litopenaeus vannamei	http://purl.obolibrary.org/obo/NCBITaxon_6689	The epitope sequence is found in the cited reference: Ayuso et al., J Allergy Clin Immunol. 2010 125:1286 [PMID:20471069].
http://www.iedb.org/epitope/178618	Linear peptide	CGRSLQGYPFNPCLT			127	141			arginine kinase	http://www.ncbi.nlm.nih.gov/protein/ABI98020.1	Lit v 2	http://www.uniprot.org/uniprot/Q004B5	Litopenaeus vannamei	http://purl.obolibrary.org/obo/NCBITaxon_6689	Litopenaeus vannamei	http://purl.obolibrary.org/obo/NCBITaxon_6689	The epitope sequence is found in the cited reference: Ayuso et al., J Allergy Clin Immunol. 2010 125:1286 [PMID:20471069].
http://www.iedb.org/epitope/178640	Linear peptide	DAYANNQKIMRNLWN			49	63			sarcoplasmic calcium-binding protein	http://www.ncbi.nlm.nih.gov/protein/ACM89179.1			Litopenaeus vannamei	http://purl.obolibrary.org/obo/NCBITaxon_6689	Litopenaeus vannamei	http://purl.obolibrary.org/obo/NCBITaxon_6689
http://www.iedb.org/epitope/178659	Linear peptide	DHFLFKEGDRFLQAA			184	198			arginine kinase	http://www.ncbi.nlm.nih.gov/protein/ABI98020.1	Lit v 2	http://www.uniprot.org/uniprot/Q004B5	Litopenaeus vannamei	http://purl.obolibrary.org/obo/NCBITaxon_6689	Litopenaeus vannamei	http://purl.obolibrary.org/obo/NCBITaxon_6689
http://www.iedb.org/epitope/178670	Linear peptide	DLGQVFRRLTSAVNE			238	252			arginine kinase	http://www.ncbi.nlm.nih.gov/protein/ABI98020.1	Lit v 2	http://www.uniprot.org/uniprot/Q004B5	Litopenaeus vannamei	http://purl.obolibrary.org/obo/NCBITaxon_6689	Litopenaeus vannamei	http://purl.obolibrary.org/obo/NCBITaxon_6689	The epitope sequence is found in the cited reference: Ayuso et al., J Allergy Clin Immunol. 2010 125:1286 [PMID:20471069].
http://www.iedb.org/epitope/178673	Linear peptide	DMFTQRQVAEFKEGF			25	39			Lit v 3 allergen myosin light chain	http://www.ncbi.nlm.nih.gov/protein/ACC76803.1			Litopenaeus vannamei	http://purl.obolibrary.org/obo/NCBITaxon_6689	Litopenaeus vannamei	http://purl.obolibrary.org/obo/NCBITaxon_6689	The epitope sequence is found in the cited reference: Ayuso et al., J Allergy Clin Immunol. 2010 125:1286 [PMID:20471069].
http://www.iedb.org/epitope/178688	Linear peptide	DRDKDGVIGKTDLRG			43	57			Lit v 3 allergen myosin light chain	http://www.ncbi.nlm.nih.gov/protein/ACC76803.1			Litopenaeus vannamei	http://purl.obolibrary.org/obo/NCBITaxon_6689	Litopenaeus vannamei	http://purl.obolibrary.org/obo/NCBITaxon_6689	The epitope sequence is found in the cited reference: Ayuso et al., J Allergy Clin Immunol. 2010 125:1286 [PMID:20471069].
http://www.iedb.org/epitope/178716	Linear peptide	EAYTLFAPLFDPIIE			73	87			arginine kinase	http://www.ncbi.nlm.nih.gov/protein/ABI98020.1	Lit v 2	http://www.uniprot.org/uniprot/Q004B5	Litopenaeus vannamei	http://purl.obolibrary.org/obo/NCBITaxon_6689	Litopenaeus vannamei	http://purl.obolibrary.org/obo/NCBITaxon_6689
http://www.iedb.org/epitope/178726	Linear peptide	EFKEGFQLMDRDKDG			34	48			Lit v 3 allergen myosin light chain	http://www.ncbi.nlm.nih.gov/protein/ACC76803.1			Litopenaeus vannamei	http://purl.obolibrary.org/obo/NCBITaxon_6689	Litopenaeus vannamei	http://purl.obolibrary.org/obo/NCBITaxon_6689	The epitope sequence is found in the cited reference: Ayuso et al., J Allergy Clin Immunol. 2010 125:1286 [PMID:20471069].
http://www.iedb.org/epitope/178730	Linear peptide	EGELKGTYYPLTGMS			160	174			arginine kinase	http://www.ncbi.nlm.nih.gov/protein/ABI98020.1	Lit v 2	http://www.uniprot.org/uniprot/Q004B5	Litopenaeus vannamei	http://purl.obolibrary.org/obo/NCBITaxon_6689	Litopenaeus vannamei	http://purl.obolibrary.org/obo/NCBITaxon_6689
http://www.iedb.org/epitope/178732	Linear peptide	EGGIYDISNKRRMGL			319	333			arginine kinase	http://www.ncbi.nlm.nih.gov/protein/ABI98020.1	Lit v 2	http://www.uniprot.org/uniprot/Q004B5	Litopenaeus vannamei	http://purl.obolibrary.org/obo/NCBITaxon_6689	Litopenaeus vannamei	http://purl.obolibrary.org/obo/NCBITaxon_6689	The epitope sequence is found in the cited reference: Ayuso et al., J Allergy Clin Immunol. 2010 125:1286 [PMID:20471069].
http://www.iedb.org/epitope/178740	Linear peptide	EIGRIATDQELDEML			61	75			Lit v 3 allergen myosin light chain	http://www.ncbi.nlm.nih.gov/protein/ACC76803.1			Litopenaeus vannamei	http://purl.obolibrary.org/obo/NCBITaxon_6689	Litopenaeus vannamei	http://purl.obolibrary.org/obo/NCBITaxon_6689	The epitope sequence is found in the cited reference: Ayuso et al., J Allergy Clin Immunol. 2010 125:1286 [PMID:20471069].
http://www.iedb.org/epitope/178750	Linear peptide	ELDEMLADAPAPINF			70	84			Lit v 3 allergen myosin light chain	http://www.ncbi.nlm.nih.gov/protein/ACC76803.1			Litopenaeus vannamei	http://purl.obolibrary.org/obo/NCBITaxon_6689	Litopenaeus vannamei	http://purl.obolibrary.org/obo/NCBITaxon_6689	The epitope sequence is found in the cited reference: Ayuso et al., J Allergy Clin Immunol. 2010 125:1286 [PMID:20471069].
http://www.iedb.org/epitope/178756	Linear peptide	EMLADAPAPINFTML			73	87			Lit v 3 allergen myosin light chain	http://www.ncbi.nlm.nih.gov/protein/ACC76803.1			Litopenaeus vannamei	http://purl.obolibrary.org/obo/NCBITaxon_6689	Litopenaeus vannamei	http://purl.obolibrary.org/obo/NCBITaxon_6689	The epitope sequence is found in the cited reference: Ayuso et al., J Allergy Clin Immunol. 2010 125:1286 [PMID:20471069].
http://www.iedb.org/epitope/178775	Linear peptide	ESQYKEMEAKVSSTL			142	156			arginine kinase	http://www.ncbi.nlm.nih.gov/protein/ABI98020.1	Lit v 2	http://www.uniprot.org/uniprot/Q004B5	Litopenaeus vannamei	http://purl.obolibrary.org/obo/NCBITaxon_6689	Litopenaeus vannamei	http://purl.obolibrary.org/obo/NCBITaxon_6689
http://www.iedb.org/epitope/178786	Linear peptide	FAEVKEIDDAYNKLT			136	150			sarcoplasmic calcium-binding protein	http://www.ncbi.nlm.nih.gov/protein/ACM89179.1			Litopenaeus vannamei	http://purl.obolibrary.org/obo/NCBITaxon_6689	Litopenaeus vannamei	http://purl.obolibrary.org/obo/NCBITaxon_6689
http://www.iedb.org/epitope/178798	Linear peptide	FDPIIEDYHVGFKQT			82	96			arginine kinase	http://www.ncbi.nlm.nih.gov/protein/ABI98020.1	Lit v 2	http://www.uniprot.org/uniprot/Q004B5	Litopenaeus vannamei	http://purl.obolibrary.org/obo/NCBITaxon_6689	Litopenaeus vannamei	http://purl.obolibrary.org/obo/NCBITaxon_6689
http://www.iedb.org/epitope/178853	Linear peptide	FRHALMTWGDKFSSQ			124	138			Lit v 3 allergen myosin light chain	http://www.ncbi.nlm.nih.gov/protein/ACC76803.1			Litopenaeus vannamei	http://purl.obolibrary.org/obo/NCBITaxon_6689	Litopenaeus vannamei	http://purl.obolibrary.org/obo/NCBITaxon_6689	The epitope sequence is found in the cited reference: Ayuso et al., J Allergy Clin Immunol. 2010 125:1286 [PMID:20471069].
http://www.iedb.org/epitope/178856	Linear peptide	FSADAYANNQKIMRN			46	60			sarcoplasmic calcium-binding protein	http://www.ncbi.nlm.nih.gov/protein/ACM89179.1			Litopenaeus vannamei	http://purl.obolibrary.org/obo/NCBITaxon_6689	Litopenaeus vannamei	http://purl.obolibrary.org/obo/NCBITaxon_6689	The epitope sequence is found in the cited reference: Ayuso et al., J Allergy Clin Immunol. 2010 125:1286 [PMID:20471069].
http://www.iedb.org/epitope/178903	Linear peptide	GGSNVFDMFTQRQVA			19	33			Lit v 3 allergen myosin light chain	http://www.ncbi.nlm.nih.gov/protein/ACC76803.1			Litopenaeus vannamei	http://purl.obolibrary.org/obo/NCBITaxon_6689	Litopenaeus vannamei	http://purl.obolibrary.org/obo/NCBITaxon_6689	The epitope sequence is found in the cited reference: Ayuso et al., J Allergy Clin Immunol. 2010 125:1286 [PMID:20471069].
http://www.iedb.org/epitope/178923	Linear peptide	GMSKEVQQKLIDDHF			172	186			arginine kinase	http://www.ncbi.nlm.nih.gov/protein/ABI98020.1	Lit v 2	http://www.uniprot.org/uniprot/Q004B5	Litopenaeus vannamei	http://purl.obolibrary.org/obo/NCBITaxon_6689	Litopenaeus vannamei	http://purl.obolibrary.org/obo/NCBITaxon_6689	The epitope sequence is found in the cited reference: Ayuso et al., J Allergy Clin Immunol. 2010 125:1286 [PMID:20471069].
http://www.iedb.org/epitope/178951	Linear peptide	GVGIYAPDAEAYTLF			64	78			arginine kinase	http://www.ncbi.nlm.nih.gov/protein/ABI98020.1	Lit v 2	http://www.uniprot.org/uniprot/Q004B5	Litopenaeus vannamei	http://purl.obolibrary.org/obo/NCBITaxon_6689	Litopenaeus vannamei	http://purl.obolibrary.org/obo/NCBITaxon_6689
http://www.iedb.org/epitope/178990	Linear peptide	IDNNGFLDKNDFECL			19	33			sarcoplasmic calcium-binding protein	http://www.ncbi.nlm.nih.gov/protein/ACM89179.1			Litopenaeus vannamei	http://purl.obolibrary.org/obo/NCBITaxon_6689	Litopenaeus vannamei	http://purl.obolibrary.org/obo/NCBITaxon_6689
http://www.iedb.org/epitope/179026	Linear peptide	INFTMLLNMFAERQT			82	96			Lit v 3 allergen myosin light chain	http://www.ncbi.nlm.nih.gov/protein/ACC76803.1			Litopenaeus vannamei	http://purl.obolibrary.org/obo/NCBITaxon_6689	Litopenaeus vannamei	http://purl.obolibrary.org/obo/NCBITaxon_6689	The epitope sequence is found in the cited reference: Ayuso et al., J Allergy Clin Immunol. 2010 125:1286 [PMID:20471069].
http://www.iedb.org/epitope/179041	Linear peptide	ISNKRRMGLTEFQAV			325	339			arginine kinase	http://www.ncbi.nlm.nih.gov/protein/ABI98020.1	Lit v 2	http://www.uniprot.org/uniprot/Q004B5	Litopenaeus vannamei	http://purl.obolibrary.org/obo/NCBITaxon_6689	Litopenaeus vannamei	http://purl.obolibrary.org/obo/NCBITaxon_6689
http://www.iedb.org/epitope/179042	Linear peptide	ISTRVRCGRSLQGYP			121	135			arginine kinase	http://www.ncbi.nlm.nih.gov/protein/ABI98020.1	Lit v 2	http://www.uniprot.org/uniprot/Q004B5	Litopenaeus vannamei	http://purl.obolibrary.org/obo/NCBITaxon_6689	Litopenaeus vannamei	http://purl.obolibrary.org/obo/NCBITaxon_6689	The epitope sequence is found in the cited reference: Ayuso et al., J Allergy Clin Immunol. 2010 125:1286 [PMID:20471069].
http://www.iedb.org/epitope/179054	Linear peptide	IYAPDAEAYTLFAPL			67	81			arginine kinase	http://www.ncbi.nlm.nih.gov/protein/ABI98020.1	Lit v 2	http://www.uniprot.org/uniprot/Q004B5	Litopenaeus vannamei	http://purl.obolibrary.org/obo/NCBITaxon_6689	Litopenaeus vannamei	http://purl.obolibrary.org/obo/NCBITaxon_6689
http://www.iedb.org/epitope/179055	Linear peptide	IYDISNKRRMGLTEF			322	336			arginine kinase	http://www.ncbi.nlm.nih.gov/protein/ABI98020.1	Lit v 2	http://www.uniprot.org/uniprot/Q004B5	Litopenaeus vannamei	http://purl.obolibrary.org/obo/NCBITaxon_6689	Litopenaeus vannamei	http://purl.obolibrary.org/obo/NCBITaxon_6689	The epitope sequence is found in the cited reference: Ayuso et al., J Allergy Clin Immunol. 2010 125:1286 [PMID:20471069].
http://www.iedb.org/epitope/179064	Linear peptide	KDGVIGKTDLRGTFD			46	60			Lit v 3 allergen myosin light chain	http://www.ncbi.nlm.nih.gov/protein/ACC76803.1			Litopenaeus vannamei	http://purl.obolibrary.org/obo/NCBITaxon_6689	Litopenaeus vannamei	http://purl.obolibrary.org/obo/NCBITaxon_6689	The epitope sequence is found in the cited reference: Ayuso et al., J Allergy Clin Immunol. 2010 125:1286 [PMID:20471069].
http://www.iedb.org/epitope/179067	Linear peptide	KEMQDGILELIKIEK			340	354			arginine kinase	http://www.ncbi.nlm.nih.gov/protein/ABI98020.1	Lit v 2	http://www.uniprot.org/uniprot/Q004B5	Litopenaeus vannamei	http://purl.obolibrary.org/obo/NCBITaxon_6689	Litopenaeus vannamei	http://purl.obolibrary.org/obo/NCBITaxon_6689	The epitope sequence is found in the cited reference: Ayuso et al., J Allergy Clin Immunol. 2010 125:1286 [PMID:20471069].
http://www.iedb.org/epitope/179068	Linear peptide	KEVQQKLIDDHFLFK			175	189			arginine kinase	http://www.ncbi.nlm.nih.gov/protein/ABI98020.1	Lit v 2	http://www.uniprot.org/uniprot/Q004B5	Litopenaeus vannamei	http://purl.obolibrary.org/obo/NCBITaxon_6689	Litopenaeus vannamei	http://purl.obolibrary.org/obo/NCBITaxon_6689
http://www.iedb.org/epitope/179079	Linear peptide	KKYLTKEVFDKLKDK			28	42			arginine kinase	http://www.ncbi.nlm.nih.gov/protein/ABI98020.1	Lit v 2	http://www.uniprot.org/uniprot/Q004B5	Litopenaeus vannamei	http://purl.obolibrary.org/obo/NCBITaxon_6689	Litopenaeus vannamei	http://purl.obolibrary.org/obo/NCBITaxon_6689
http://www.iedb.org/epitope/179080	Linear peptide	KLAANREKLEEVAGK			289	303			arginine kinase	http://www.ncbi.nlm.nih.gov/protein/ABI98020.1	Lit v 2	http://www.uniprot.org/uniprot/Q004B5	Litopenaeus vannamei	http://purl.obolibrary.org/obo/NCBITaxon_6689	Litopenaeus vannamei	http://purl.obolibrary.org/obo/NCBITaxon_6689	The epitope sequence is found in the cited reference: Ayuso et al., J Allergy Clin Immunol. 2010 125:1286 [PMID:20471069].
http://www.iedb.org/epitope/179087	Linear peptide	KLPKLAANREKLEEV			286	300			arginine kinase	http://www.ncbi.nlm.nih.gov/protein/ABI98020.1	Lit v 2	http://www.uniprot.org/uniprot/Q004B5	Litopenaeus vannamei	http://purl.obolibrary.org/obo/NCBITaxon_6689	Litopenaeus vannamei	http://purl.obolibrary.org/obo/NCBITaxon_6689	The epitope sequence is found in the cited reference: Ayuso et al., J Allergy Clin Immunol. 2010 125:1286 [PMID:20471069].
http://www.iedb.org/epitope/179096	Linear peptide	KRRMGLTEFQAVKEM			328	342			arginine kinase	http://www.ncbi.nlm.nih.gov/protein/ABI98020.1	Lit v 2	http://www.uniprot.org/uniprot/Q004B5	Litopenaeus vannamei	http://purl.obolibrary.org/obo/NCBITaxon_6689	Litopenaeus vannamei	http://purl.obolibrary.org/obo/NCBITaxon_6689	The epitope sequence is found in the cited reference: Ayuso et al., J Allergy Clin Immunol. 2010 125:1286 [PMID:20471069].
http://www.iedb.org/epitope/179097	Linear peptide	KSGGGSNVFDMFTQR			16	30			Lit v 3 allergen myosin light chain	http://www.ncbi.nlm.nih.gov/protein/ACC76803.1			Litopenaeus vannamei	http://purl.obolibrary.org/obo/NCBITaxon_6689	Litopenaeus vannamei	http://purl.obolibrary.org/obo/NCBITaxon_6689
http://www.iedb.org/epitope/179099	Linear peptide	KTDLRGTFDEIGRIA			52	66			Lit v 3 allergen myosin light chain	http://www.ncbi.nlm.nih.gov/protein/ACC76803.1			Litopenaeus vannamei	http://purl.obolibrary.org/obo/NCBITaxon_6689	Litopenaeus vannamei	http://purl.obolibrary.org/obo/NCBITaxon_6689	The epitope sequence is found in the cited reference: Ayuso et al., J Allergy Clin Immunol. 2010 125:1286 [PMID:20471069].
http://www.iedb.org/epitope/179110	Linear peptide	KYVVRYMYDIDNNGF			10	24			sarcoplasmic calcium-binding protein	http://www.ncbi.nlm.nih.gov/protein/ACM89179.1			Litopenaeus vannamei	http://purl.obolibrary.org/obo/NCBITaxon_6689	Litopenaeus vannamei	http://purl.obolibrary.org/obo/NCBITaxon_6689	The epitope sequence is found in the cited reference: Ayuso et al., J Allergy Clin Immunol. 2010 125:1286 [PMID:20471069].
http://www.iedb.org/epitope/179146	Linear peptide	LIDDHFLFKEGDRFL			181	195			arginine kinase	http://www.ncbi.nlm.nih.gov/protein/ABI98020.1	Lit v 2	http://www.uniprot.org/uniprot/Q004B5	Litopenaeus vannamei	http://purl.obolibrary.org/obo/NCBITaxon_6689	Litopenaeus vannamei	http://purl.obolibrary.org/obo/NCBITaxon_6689
http://www.iedb.org/epitope/179151	Linear peptide	LKGTYYPLTGMSKEV			163	177			arginine kinase	http://www.ncbi.nlm.nih.gov/protein/ABI98020.1	Lit v 2	http://www.uniprot.org/uniprot/Q004B5	Litopenaeus vannamei	http://purl.obolibrary.org/obo/NCBITaxon_6689	Litopenaeus vannamei	http://purl.obolibrary.org/obo/NCBITaxon_6689
http://www.iedb.org/epitope/179196	Linear peptide	LRGTFDEIGRIATDQ			55	69			Lit v 3 allergen myosin light chain	http://www.ncbi.nlm.nih.gov/protein/ACC76803.1			Litopenaeus vannamei	http://purl.obolibrary.org/obo/NCBITaxon_6689	Litopenaeus vannamei	http://purl.obolibrary.org/obo/NCBITaxon_6689	The epitope sequence is found in the cited reference: Ayuso et al., J Allergy Clin Immunol. 2010 125:1286 [PMID:20471069].
http://www.iedb.org/epitope/179235	Linear peptide	MADAAVIEKLEAGFK			1	15			arginine kinase	http://www.ncbi.nlm.nih.gov/protein/ABI98020.1	Lit v 2	http://www.uniprot.org/uniprot/Q004B5	Litopenaeus vannamei	http://purl.obolibrary.org/obo/NCBITaxon_6689	Litopenaeus vannamei	http://purl.obolibrary.org/obo/NCBITaxon_6689
http://www.iedb.org/epitope/179250	Linear peptide	MGGDLGQVFRRLTSA			235	249			arginine kinase	http://www.ncbi.nlm.nih.gov/protein/ABI98020.1	Lit v 2	http://www.uniprot.org/uniprot/Q004B5	Litopenaeus vannamei	http://purl.obolibrary.org/obo/NCBITaxon_6689	Litopenaeus vannamei	http://purl.obolibrary.org/obo/NCBITaxon_6689
http://www.iedb.org/epitope/179251	Linear peptide	MGLTEFQAVKEMQDG			331	345			arginine kinase	http://www.ncbi.nlm.nih.gov/protein/ABI98020.1	Lit v 2	http://www.uniprot.org/uniprot/Q004B5	Litopenaeus vannamei	http://purl.obolibrary.org/obo/NCBITaxon_6689	Litopenaeus vannamei	http://purl.obolibrary.org/obo/NCBITaxon_6689	The epitope sequence is found in the cited reference: Ayuso et al., J Allergy Clin Immunol. 2010 125:1286 [PMID:20471069].
http://www.iedb.org/epitope/179274	Linear peptide	MRNLWNEIAELADFN			58	72			sarcoplasmic calcium-binding protein	http://www.ncbi.nlm.nih.gov/protein/ACM89179.1			Litopenaeus vannamei	http://purl.obolibrary.org/obo/NCBITaxon_6689	Litopenaeus vannamei	http://purl.obolibrary.org/obo/NCBITaxon_6689	The epitope sequence is found in the cited reference: Ayuso et al., J Allergy Clin Immunol. 2010 125:1286 [PMID:20471069].
http://www.iedb.org/epitope/179285	Linear peptide	MYDIDNNGFLDKNDF			16	30			sarcoplasmic calcium-binding protein	http://www.ncbi.nlm.nih.gov/protein/ACM89179.1			Litopenaeus vannamei	http://purl.obolibrary.org/obo/NCBITaxon_6689	Litopenaeus vannamei	http://purl.obolibrary.org/obo/NCBITaxon_6689	The epitope sequence is found in the cited reference: Ayuso et al., J Allergy Clin Immunol. 2010 125:1286 [PMID:20471069].
http://www.iedb.org/epitope/179298	Linear peptide	NGFLDKNDFECLAVR			22	36			sarcoplasmic calcium-binding protein	http://www.ncbi.nlm.nih.gov/protein/ACM89179.1			Litopenaeus vannamei	http://purl.obolibrary.org/obo/NCBITaxon_6689	Litopenaeus vannamei	http://purl.obolibrary.org/obo/NCBITaxon_6689
http://www.iedb.org/epitope/179301	Linear peptide	NIDCDTFRHALMTWG			118	132			Lit v 3 allergen myosin light chain	http://www.ncbi.nlm.nih.gov/protein/ACC76803.1			Litopenaeus vannamei	http://purl.obolibrary.org/obo/NCBITaxon_6689	Litopenaeus vannamei	http://purl.obolibrary.org/obo/NCBITaxon_6689	The epitope sequence is found in the cited reference: Ayuso et al., J Allergy Clin Immunol. 2010 125:1286 [PMID:20471069].
http://www.iedb.org/epitope/179323	Linear peptide	NVFDMFTQRQVAEFK			22	36			Lit v 3 allergen myosin light chain	http://www.ncbi.nlm.nih.gov/protein/ACC76803.1			Litopenaeus vannamei	http://purl.obolibrary.org/obo/NCBITaxon_6689	Litopenaeus vannamei	http://purl.obolibrary.org/obo/NCBITaxon_6689	The epitope sequence is found in the cited reference: Ayuso et al., J Allergy Clin Immunol. 2010 125:1286 [PMID:20471069].
http://www.iedb.org/epitope/179339	Linear peptide	PAPINFTMLLNMFAE			79	93			Lit v 3 allergen myosin light chain	http://www.ncbi.nlm.nih.gov/protein/ACC76803.1			Litopenaeus vannamei	http://purl.obolibrary.org/obo/NCBITaxon_6689	Litopenaeus vannamei	http://purl.obolibrary.org/obo/NCBITaxon_6689	The epitope sequence is found in the cited reference: Ayuso et al., J Allergy Clin Immunol. 2010 125:1286 [PMID:20471069].
http://www.iedb.org/epitope/179340	Linear peptide	PDAEAYTLFAPLFDP			70	84			arginine kinase	http://www.ncbi.nlm.nih.gov/protein/ABI98020.1	Lit v 2	http://www.uniprot.org/uniprot/Q004B5	Litopenaeus vannamei	http://purl.obolibrary.org/obo/NCBITaxon_6689	Litopenaeus vannamei	http://purl.obolibrary.org/obo/NCBITaxon_6689
http://www.iedb.org/epitope/179346	Linear peptide	PLTGMSKEVQQKLID			169	183			arginine kinase	http://www.ncbi.nlm.nih.gov/protein/ABI98020.1	Lit v 2	http://www.uniprot.org/uniprot/Q004B5	Litopenaeus vannamei	http://purl.obolibrary.org/obo/NCBITaxon_6689	Litopenaeus vannamei	http://purl.obolibrary.org/obo/NCBITaxon_6689	The epitope sequence is found in the cited reference: Ayuso et al., J Allergy Clin Immunol. 2010 125:1286 [PMID:20471069].
http://www.iedb.org/epitope/179363	Linear peptide	QAVKEMQDGILELIK			337	351			arginine kinase	http://www.ncbi.nlm.nih.gov/protein/ABI98020.1	Lit v 2	http://www.uniprot.org/uniprot/Q004B5	Litopenaeus vannamei	http://purl.obolibrary.org/obo/NCBITaxon_6689	Litopenaeus vannamei	http://purl.obolibrary.org/obo/NCBITaxon_6689
http://www.iedb.org/epitope/179379	Linear peptide	QKIMRNLWNEIAELA			55	69			sarcoplasmic calcium-binding protein	http://www.ncbi.nlm.nih.gov/protein/ACM89179.1			Litopenaeus vannamei	http://purl.obolibrary.org/obo/NCBITaxon_6689	Litopenaeus vannamei	http://purl.obolibrary.org/obo/NCBITaxon_6689	The epitope sequence is found in the cited reference: Ayuso et al., J Allergy Clin Immunol. 2010 125:1286 [PMID:20471069].
http://www.iedb.org/epitope/179388	Linear peptide	QQKLIDDHFLFKEGD			178	192			arginine kinase	http://www.ncbi.nlm.nih.gov/protein/ABI98020.1	Lit v 2	http://www.uniprot.org/uniprot/Q004B5	Litopenaeus vannamei	http://purl.obolibrary.org/obo/NCBITaxon_6689	Litopenaeus vannamei	http://purl.obolibrary.org/obo/NCBITaxon_6689
http://www.iedb.org/epitope/179396	Linear peptide	QVAEFKEGFQLMDRD			31	45			Lit v 3 allergen myosin light chain	http://www.ncbi.nlm.nih.gov/protein/ACC76803.1			Litopenaeus vannamei	http://purl.obolibrary.org/obo/NCBITaxon_6689	Litopenaeus vannamei	http://purl.obolibrary.org/obo/NCBITaxon_6689	The epitope sequence is found in the cited reference: Ayuso et al., J Allergy Clin Immunol. 2010 125:1286 [PMID:20471069].
http://www.iedb.org/epitope/179397	Linear peptide	QVFRRLTSAVNEIEK			241	255			arginine kinase	http://www.ncbi.nlm.nih.gov/protein/ABI98020.1	Lit v 2	http://www.uniprot.org/uniprot/Q004B5	Litopenaeus vannamei	http://purl.obolibrary.org/obo/NCBITaxon_6689	Litopenaeus vannamei	http://purl.obolibrary.org/obo/NCBITaxon_6689	The epitope sequence is found in the cited reference: Ayuso et al., J Allergy Clin Immunol. 2010 125:1286 [PMID:20471069].
http://www.iedb.org/epitope/179426	Linear peptide	RIATDQELDEMLADA			64	78			Lit v 3 allergen myosin light chain	http://www.ncbi.nlm.nih.gov/protein/ACC76803.1			Litopenaeus vannamei	http://purl.obolibrary.org/obo/NCBITaxon_6689	Litopenaeus vannamei	http://purl.obolibrary.org/obo/NCBITaxon_6689	The epitope sequence is found in the cited reference: Ayuso et al., J Allergy Clin Immunol. 2010 125:1286 [PMID:20471069].
http://www.iedb.org/epitope/179427	Linear peptide	RIISMQMGGDLGQVF			229	243			arginine kinase	http://www.ncbi.nlm.nih.gov/protein/ABI98020.1	Lit v 2	http://www.uniprot.org/uniprot/Q004B5	Litopenaeus vannamei	http://purl.obolibrary.org/obo/NCBITaxon_6689	Litopenaeus vannamei	http://purl.obolibrary.org/obo/NCBITaxon_6689	The epitope sequence is found in the cited reference: Ayuso et al., J Allergy Clin Immunol. 2010 125:1286 [PMID:20471069].
http://www.iedb.org/epitope/179453	Linear peptide	RSAFAEVKEIDDAYN			133	147			sarcoplasmic calcium-binding protein	http://www.ncbi.nlm.nih.gov/protein/ACM89179.1			Litopenaeus vannamei	http://purl.obolibrary.org/obo/NCBITaxon_6689	Litopenaeus vannamei	http://purl.obolibrary.org/obo/NCBITaxon_6689
http://www.iedb.org/epitope/179456	Linear peptide	RSKKSGGGSNVFDMF			13	27			Lit v 3 allergen myosin light chain	http://www.ncbi.nlm.nih.gov/protein/ACC76803.1			Litopenaeus vannamei	http://purl.obolibrary.org/obo/NCBITaxon_6689	Litopenaeus vannamei	http://purl.obolibrary.org/obo/NCBITaxon_6689
http://www.iedb.org/epitope/179467	Linear peptide	RVRCGRSLQGYPFNP			124	138			arginine kinase	http://www.ncbi.nlm.nih.gov/protein/ABI98020.1	Lit v 2	http://www.uniprot.org/uniprot/Q004B5	Litopenaeus vannamei	http://purl.obolibrary.org/obo/NCBITaxon_6689	Litopenaeus vannamei	http://purl.obolibrary.org/obo/NCBITaxon_6689	The epitope sequence is found in the cited reference: Ayuso et al., J Allergy Clin Immunol. 2010 125:1286 [PMID:20471069].
http://www.iedb.org/epitope/179503	Linear peptide	SLLKKYLTKEVFDKL			25	39			arginine kinase	http://www.ncbi.nlm.nih.gov/protein/ABI98020.1	Lit v 2	http://www.uniprot.org/uniprot/Q004B5	Litopenaeus vannamei	http://purl.obolibrary.org/obo/NCBITaxon_6689	Litopenaeus vannamei	http://purl.obolibrary.org/obo/NCBITaxon_6689
http://www.iedb.org/epitope/179513	Linear peptide	SMQMGGDLGQVFRRL			232	246			arginine kinase	http://www.ncbi.nlm.nih.gov/protein/ABI98020.1	Lit v 2	http://www.uniprot.org/uniprot/Q004B5	Litopenaeus vannamei	http://purl.obolibrary.org/obo/NCBITaxon_6689	Litopenaeus vannamei	http://purl.obolibrary.org/obo/NCBITaxon_6689	The epitope sequence is found in the cited reference: Ayuso et al., J Allergy Clin Immunol. 2010 125:1286 [PMID:20471069].
http://www.iedb.org/epitope/179555	Linear peptide	TDELDQTFSELSGY			271	284			Lit v 1 tropomyosin	http://www.ncbi.nlm.nih.gov/protein/ACB38288.1			Litopenaeus vannamei	http://purl.obolibrary.org/obo/NCBITaxon_6689	Litopenaeus vannamei	http://purl.obolibrary.org/obo/NCBITaxon_6689
http://www.iedb.org/epitope/179557	Linear peptide	TDQELDEMLADAPAP			67	81			Lit v 3 allergen myosin light chain	http://www.ncbi.nlm.nih.gov/protein/ACC76803.1			Litopenaeus vannamei	http://purl.obolibrary.org/obo/NCBITaxon_6689	Litopenaeus vannamei	http://purl.obolibrary.org/obo/NCBITaxon_6689	The epitope sequence is found in the cited reference: Ayuso et al., J Allergy Clin Immunol. 2010 125:1286 [PMID:20471069].
http://www.iedb.org/epitope/179560	Linear peptide	TEFQAVKEMQDGILE			334	348			arginine kinase	http://www.ncbi.nlm.nih.gov/protein/ABI98020.1	Lit v 2	http://www.uniprot.org/uniprot/Q004B5	Litopenaeus vannamei	http://purl.obolibrary.org/obo/NCBITaxon_6689	Litopenaeus vannamei	http://purl.obolibrary.org/obo/NCBITaxon_6689	The epitope sequence is found in the cited reference: Ayuso et al., J Allergy Clin Immunol. 2010 125:1286 [PMID:20471069].
http://www.iedb.org/epitope/179562	Linear peptide	TFDEIGRIATDQELD			58	72			Lit v 3 allergen myosin light chain	http://www.ncbi.nlm.nih.gov/protein/ACC76803.1			Litopenaeus vannamei	http://purl.obolibrary.org/obo/NCBITaxon_6689	Litopenaeus vannamei	http://purl.obolibrary.org/obo/NCBITaxon_6689
http://www.iedb.org/epitope/179578	Linear peptide	TMLLNMFAERQTGES			85	99			Lit v 3 allergen myosin light chain	http://www.ncbi.nlm.nih.gov/protein/ACC76803.1			Litopenaeus vannamei	http://purl.obolibrary.org/obo/NCBITaxon_6689	Litopenaeus vannamei	http://purl.obolibrary.org/obo/NCBITaxon_6689
http://www.iedb.org/epitope/179581	Linear peptide	TQRQVAEFKEGFQLM			28	42			Lit v 3 allergen myosin light chain	http://www.ncbi.nlm.nih.gov/protein/ACC76803.1			Litopenaeus vannamei	http://purl.obolibrary.org/obo/NCBITaxon_6689	Litopenaeus vannamei	http://purl.obolibrary.org/obo/NCBITaxon_6689
http://www.iedb.org/epitope/179600	Linear peptide	TYYPLTGMSKEVQQK			166	180			arginine kinase	http://www.ncbi.nlm.nih.gov/protein/ABI98020.1	Lit v 2	http://www.uniprot.org/uniprot/Q004B5	Litopenaeus vannamei	http://purl.obolibrary.org/obo/NCBITaxon_6689	Litopenaeus vannamei	http://purl.obolibrary.org/obo/NCBITaxon_6689
http://www.iedb.org/epitope/179629	Linear peptide	VIGKTDLRGTFDEIG			49	63			Lit v 3 allergen myosin light chain	http://www.ncbi.nlm.nih.gov/protein/ACC76803.1			Litopenaeus vannamei	http://purl.obolibrary.org/obo/NCBITaxon_6689	Litopenaeus vannamei	http://purl.obolibrary.org/obo/NCBITaxon_6689
http://www.iedb.org/epitope/179667	Linear peptide	VRYMYDIDNNGFLDK			13	27			sarcoplasmic calcium-binding protein	http://www.ncbi.nlm.nih.gov/protein/ACM89179.1			Litopenaeus vannamei	http://purl.obolibrary.org/obo/NCBITaxon_6689	Litopenaeus vannamei	http://purl.obolibrary.org/obo/NCBITaxon_6689	The epitope sequence is found in the cited reference: Ayuso et al., J Allergy Clin Immunol. 2010 125:1286 [PMID:20471069].
http://www.iedb.org/epitope/179708	Linear peptide	YKEMEAKVSSTLSSL			145	159			arginine kinase	http://www.ncbi.nlm.nih.gov/protein/ABI98020.1	Lit v 2	http://www.uniprot.org/uniprot/Q004B5	Litopenaeus vannamei	http://purl.obolibrary.org/obo/NCBITaxon_6689	Litopenaeus vannamei	http://purl.obolibrary.org/obo/NCBITaxon_6689
http://www.iedb.org/epitope/519749	Linear peptide	KEVDRLEDELVNEKEKYKSI			241	260			Tropomyosin	http://www.ncbi.nlm.nih.gov/protein/Q25456.1			Metapenaeus ensis	http://purl.obolibrary.org/obo/NCBITaxon_32278	Metapenaeus ensis	http://purl.obolibrary.org/obo/NCBITaxon_32278
